# Supplementary material for: Cost and cost-effectiveness of voluntary medical male circumcision in street-connected youth: findings from an education-based pilot intervention in Eldoret, Kenya
Source: AIDS Res Ther. 2018 Nov 29;15:24. doi: 10.1186/s12981-018-0207-x (PMC6264043; doi:10.1186/s12981-018-0207-x)
Supplement: Supplementary file 1 — Additional file 1. ESYH VMMC intervention costs and cost per DALY averted. [file 12981_2018_207_MOESM1_ESM.xlsx]

## Sheet: VMMC intervention total cost
VMMC intervention total cost for 116 SCY - 30 days
Personnel	Number used	Salary per day for 1 staff member	Total staff cost daily	Days worked out of 30	Total staff cost over 30 days (KSH)	Total staff cost over 30 days (USD)	% of Total Intervention Cost (USD)	Total staff cost over 30 days (CAD)	Cost per group of ~40 (KSH)	Cost per group of ~40 (USD)	Cost per group of ~40 (CAD)	Cost per individual (KSH)	Cost per individual (USD)	Cost per individual (CAD)
Ampath Staff															All staff were paid a volunteer rate based on their pay grade
PITC counsellor	1	750	750	3	2250	21.8023	0.00174057	32.1429	750	7.26744	10.7143	19.3966	0.187951	0.277094
Social worker	1	1000	1000	30	30000	290.698	0.0232075	428.571	10000	96.8992	142.857	258.621	2.50601	3.69458
Clinical officer	1	1000	1000	6	6000	58.1395	0.00464151	85.7143	2000	19.3798	28.5714	51.7241	0.501203	0.738916
Nurse	1	1000	1000	6	6000	58.1395	0.00464151	85.7143	2000	19.3798	28.5714	51.7241	0.501203	0.738916
Peer navigators	2	500	1000	3	3000	29.0698	0.00232075	42.8571	1000	9.68992	14.2857	25.8621	0.250601	0.369458
Volunteers							0			0		0	0
PITC counsellor	1	1000	1000	3	3000	29.0698	0.00232075	42.8571	1000	9.68992	14.2857	25.8621	0.250601	0.369458
Nurse full time	1	1000	1000	30	30000	290.698	0.0232075	428.571	10000	96.8992	142.857	258.621	2.50601	3.69458
Nurse to assist in VMMC	2	1000	2000	6	12000	116.279	0.00928302	171.429	4000	38.7597	57.1429	103.448	1.00241	1.47783
Mentors	4	1000	4000	30	120000	1162.79	0.0928302	1714.29	40000	387.597	571.429	1034.48	10.0241	14.7783
Social workers	2	1000	2000	6	12000	116.279	0.00928302	171.429	4000	38.7597	57.1429	103.448	1.00241	1.47783
General helpers	3	1000	3000	30	90000	872.093	0.0696226	1285.71	30000	290.698	428.571	775.862	7.51804	11.0837
Cooks	3	1000	3000	30	90000	872.093	0.0696226	1285.71	30000	290.698	428.571	775.862	7.51804	11.0837
Security	2	1500	3000	30	90000	872.093	0.0696226	1285.71	30000	290.698	428.571	775.862	7.51804	11.0837
				Sub-total	494250	4789.24	0.382344	7060.71	164750	1596.41	2353.57	4260.78	41.2866	60.8682
Medical Supplies	Unit of measure	Quantity Unit purchased	Cost (per quantity unit purchased)		Total cost (KSH)	Total Cost (USD)	% of Total Intervention Cost (USD)	Total cost (CAD)	Cost per group of ~40 (KSH)	Cost per group of ~40 (USD)	Cost per group of ~40 (CAD)	Cost per individual (KSH)	Cost per individual (USD)	Cost per individual (CAD)
Jik	5 litres	6	945		5670	54.9419	0.00438623	81	1890	18.314	27	48.8793	0.473637	0.698276
Cidex disinfectant	5 litres	4	655		2620	25.3876	0.00202679	37.4286	873.333	8.46253	12.4762	22.5862	0.218859	0.32266
Surgical spirit	5 litres	2	900		1800	17.4419	0.00139245	25.7143	600	5.81395	8.57143	15.5172	0.150361	0.221675
Hand sanitizer	250 ml	10	438		4380	42.4419	0.0033883	62.5714	1460	14.1473	20.8571	37.7586	0.365878	0.539409
Tetracycline skin ointment	Tubes	40	20		800	7.75194	0.000618868	11.4286	266.667	2.58398	3.80952	6.89655	0.0668271	0.0985222
5cc syringes (5ml)	100 Pieces	3	275		825	7.99419	0.000638208	11.7857	275	2.66473	3.92857	7.11207	0.0689154	0.101601
Needles G21	100 Pieces	4	120		480	4.65116	0.000371321	6.85714	160	1.55039	2.28571	4.13793	0.0400962	0.0591133
Gauze roll	1.5kg	4	1450		5800	56.2016	0.00448679	82.8571	1933.33	18.7339	27.619	50	0.484496	0.714286
Povidone iodine 10%	5 litres	1	1700		1700	16.4729	0.00131509	24.2857	566.667	5.49096	8.09524	14.6552	0.142007	0.20936
Transpore surgical tape	12 rolls	2	974		1948	18.876	0.00150694	27.8286	649.333	6.29199	9.27619	16.7931	0.162724	0.239901
Surgical gloves 7	50 pieces	4	1100		4400	42.6357	0.00340377	62.8571	1466.67	14.2119	20.9524	37.931	0.367549	0.541872
Clean gloves	100 Pieces	10	290		2900	28.1008	0.0022434	41.4286	966.667	9.36693	13.8095	25	0.242248	0.357143
Chlorhexidine/Cetrimide 1.5/15%	5 litres	2	490		980	9.49612	0.000758113	14	326.667	3.16537	4.66667	8.44828	0.0818631	0.12069
Ibuprofen 400mg	500 Tabs	4	430		1720	16.6667	0.00133057	24.5714	573.333	5.55556	8.19048	14.8276	0.143678	0.211823
Amoxicillin 500mg	500 Tabs	4	1450		5800	56.2016	0.00448679	82.8571	1933.33	18.7339	27.619	50	0.484496	0.714286
Normal saline infusion	500ml	8	45		360	3.48837	0.000278491	5.14286	120	1.16279	1.71429	3.10345	0.0300722	0.044335
Flucloxacillin 250mg	100 Tabs	10	650		6500	62.9845	0.0050283	92.8571	2166.67	20.9948	30.9524	56.0345	0.54297	0.800493
Absorbable sutures	Dozen	135	45		6075	58.8663	0.00469953	86.7857	2025	19.6221	28.9286	52.3707	0.507468	0.748153
Lignocaine and adrenaline	vial	40	39		1560	15.1163	0.00120679	22.2857	520	5.03876	7.42857	13.4483	0.130313	0.192118
Surgical blades size 24	100 pieces	1	400		400	3.87597	0.000309434	5.71429	133.333	1.29199	1.90476	3.44828	0.0334135	0.0492611
Grabacin powder	bottle	90	75		6750	65.407	0.0052217	96.4286	2250	21.8023	32.1429	58.1897	0.563853	0.831281
Mackintosh	Metre	4	850		3400	32.9457	0.00263019	48.5714	1133.33	10.9819	16.1905	29.3103	0.284015	0.418719
				Sub-total	66868	647.946	0.0517281	955.257	22289.3	215.982	318.419	576.448	5.58574	8.23498
Surgical Equipment	Unit of measure	Quantity Unit purchased	Cost (per quantity unit purchased)		Total cost (KSH)	Total Cost (USD)	% of Total Intervention Cost (USD)	Total cost (CAD)	Cost per group of ~40 (KSH)	Cost per group of ~40 (USD)	Cost per group of ~40 (CAD)	Cost per individual (KSH)	Cost per individual (USD)	Cost per individual (CAD)
Tissue cutting scissors	Pieces	6	360		2160	20.9302	0.00167094	30.8571	720	6.97674	10.2857	18.6207	0.180433	0.26601
Toothed forceps	Pieces	12	300		3600	34.8837	0.00278491	51.4286	1200	11.6279	17.1429	31.0345	0.300722	0.44335
				Sub-total	5760	55.814	0.00445585	82.2857	1920	18.6047	27.4286	49.6552	0.481155	0.70936
Personal Effects	Unit of measure	Quantity Unit purchased	Cost (per quantity unit purchased)		Total cost (KSH)	Total Cost (USD)	% of Total Intervention Cost (USD)	Total cost (CAD)	Cost per group of ~40 (KSH)	Cost per group of ~40 (USD)	Cost per group of ~40 (CAD)	Cost per individual (KSH)	Cost per individual (USD)	Cost per individual (CAD)
Washing powder (omo)	10kg	2	1055		2110	20.4457	0.00163226	30.1429	703.333	6.81525	10.0476	18.1897	0.176256	0.259852
Polythene bags	Pieces	220	7		1540	14.9225	0.00119132	22	513.333	4.97416	7.33333	13.2759	0.128642	0.189655
Tissue paper bales	Bales	4	1400		5600	54.2636	0.00433208	80	1866.67	18.0879	26.6667	48.2759	0.467789	0.689655
Washing basins	Pieces	10	150		1500	14.5349	0.00116038	21.4286	500	4.84496	7.14286	12.931	0.125301	0.184729
Bar soap	Box of 25	3	2850		8550	82.8488	0.00661415	122.143	2850	27.6163	40.7143	73.7069	0.714214	1.05296
Petroleum jelly	Pieces	200	25		5000	48.4496	0.00386792	71.4286	1666.67	16.1499	23.8095	43.1034	0.417669	0.615764
Nail clipper	Pieces	5	60		300	2.90698	0.000232075	4.28571	100	0.968992	1.42857	2.58621	0.0250601	0.0369458
Plastic cups	Pieces	100	15		1500	14.5349	0.00116038	21.4286	500	4.84496	7.14286	12.931	0.125301	0.184729
Plastic plates	Pieces	100	18		1800	17.4419	0.00139245	25.7143	600	5.81395	8.57143	15.5172	0.150361	0.221675
Plastic spoons	Pieces	100	7		700	6.78295	0.000541509	10	233.333	2.26098	3.33333	6.03448	0.0584737	0.0862069
California mattress	Pieces	50	350		17500	169.574	0.0135377	250	5833.33	56.5245	83.3333	150.862	1.46184	2.15517
Bedsheets	Pairs	100	380		38000	368.217	0.0293962	542.857	12666.7	122.739	180.952	327.586	3.17428	4.6798
Bath towel	Pieces	120	300		36000	348.837	0.0278491	514.286	12000	116.279	171.429	310.345	3.00722	4.4335
Face towel	Pieces	170	40		6800	65.8915	0.00526038	97.1429	2266.67	21.9638	32.381	58.6207	0.56803	0.837438
Toothbrush	Pieces	144	30		4320	41.8605	0.00334189	61.7143	1440	13.9535	20.5714	37.2414	0.360866	0.53202
Toothpaste	Pieces	170	35		5950	57.655	0.00460283	85	1983.33	19.2183	28.3333	51.2931	0.497026	0.732759
Plastic open shoes	Pairs	135	160		21600	209.302	0.0167094	308.571	7200	69.7674	102.857	186.207	1.80433	2.6601
Round neck open t-shirts	Pieces	265	130		34450	333.818	0.02665	492.143	11483.3	111.273	164.048	296.983	2.87774	4.24261
Shorts	Pieces	240	600		144000	1395.35	0.111396	2057.14	48000	465.116	685.714	1241.38	12.0289	17.734
Underwear	Pieces	132	45		5940	57.5581	0.00459509	84.8571	1980	19.186	28.2857	51.2069	0.496191	0.731527
Large skyplast bucket	100 litres	2	650		1300	12.5969	0.00100566	18.5714	433.333	4.19897	6.19048	11.2069	0.108594	0.160099
Electric shaving machine	Pieces	2	4000		8000	77.5194	0.00618868	114.286	2666.67	25.8398	38.0952	68.9655	0.668271	0.985222
				Sub-total	352460	3415.31	0.272658	5035.14	117487	1138.44	1678.38	3038.45	29.4423	43.4064
Rent					For 30 day period (KSH)	Total Cost (USD)	% of Total Intervention Cost (USD)	For 30 day period (CAD)	Cost per group of ~40 (KSH)	Cost per group of ~40 (USD)	Cost per group of ~40 (CAD)	Cost per individual (KSH)	Cost per individual (USD)	Cost per individual (CAD)
Rent of site					60000	581.395	0.0464151	857.143	20000	193.798	285.714	500	4.84496	7.14286		55.334
				Sub-total	60000	581.395	0.0464151	857.143	20000	193.798	285.714	517.241	5.01203	7.38916		0.512352
Food					For 30 day period (KSH)	Total Cost (USD)	% of Total Intervention Cost (USD)	For 30 day period (CAD)	Cost per group of ~40 (KSH)	Cost per group of ~40 (USD)	Cost per group of ~40 (CAD)	Cost per individual (KSH)	Cost per individual (USD)	Cost per individual (CAD)
External catering					203250	1969.48	0.157231	2903.57	67750	656.492	967.857	1752.16	16.9782	25.0308
Firewood					20000	193.798	0.0154717	285.714	6666.67	64.5995	95.2381	172.414	1.67068	2.46305
				Sub-total	223250	2163.28	0.172703	3189.29	74416.7	721.092	1063.1	1924.57	18.6489	27.4938
Transport	Number transported	Cost per journey	Journeys made		Total cost (KSH)	Total Cost (USD)	% of Total Intervention Cost (USD)	Total cost (CAD)	Cost per group of ~40 (KSH)	Cost per group of ~40 (USD)	Cost per group of ~40 (CAD)	Cost per individual (KSH)	Cost per individual (USD)	Cost per individual (CAD)
Transport SCY to and from location	120	50	2		12000	116.279	0.00928302	171.429	4000	38.7597	57.1429	103.448	1.00241	1.47783
Pick-up for transporting materials		2000	10		20000	193.798	0.0154717	285.714	6666.67	64.5995	95.2381	172.414	1.67068	2.46305
				Sub-total	32000	310.078	0.0247547	457.143	10666.7	103.359	152.381	275.862	2.67308	3.94089
Education and graduation supplies	Unit of measure	Quantity Unit purchased	Cost (per quantity unit purchased)		Total cost (KSH)	Total Cost (USD)	% of Total Intervention Cost (USD)	Total cost (CAD)	Cost per group of ~40 (KSH)	Cost per group of ~40 (USD)	Cost per group of ~40 (CAD)	Cost per individual (KSH)	Cost per individual (USD)	Cost per individual (CAD)
Teaching supplies
Flip chart stand	Pieces	1	9500		9500	92.0543	0.00734906	135.714	3166.67	30.6848	45.2381	81.8966	0.793571	1.16995
Flip chart	Pieces	1	350		350	3.39147	0.000270755	5	116.667	1.13049	1.66667	3.01724	0.0292368	0.0431034
Whiteboard marker	Packet	1	65		65	0.629845	5.0283e-05	0.928571	21.6667	0.209948	0.309524	0.560345	0.0054297	0.00800493
Education manual printing	38 pages	20	165		3300	31.9767	0.00255283	47.1429	1100	10.6589	15.7143	28.4483	0.275662	0.406404
Printing paper	Ream	1	360		360	3.48837	0.000278491	5.14286	120	1.16279	1.71429	3.10345	0.0300722	0.044335
Graduation gifts							0			0			0
Personalised beaded bracelets	Pieces	120	200		24000	232.558	0.018566	342.857	8000	77.5194	114.286	206.897	2.00481	2.95567
Phrase printed onto t-shirt	Pieces	120	90		10800	104.651	0.00835472	154.286	3600	34.8837	51.4286	93.1034	0.902165	1.33005
				Sub-total	48375	468.75	0.0374222	691.071	16125	156.25	230.357	417.026	4.04095	5.95751
Research paperwork printing	Unit of measure	Quantity Unit purchased	Cost (per quantity unit purchased)		Total cost (KSH)	Total Cost (USD)	% of Total Intervention Cost (USD)	Total cost (CAD)	Cost per group of ~40 (KSH)	Cost per group of ~40 (USD)	Cost per group of ~40 (CAD)	Cost per individual (KSH)	Cost per individual (USD)	Cost per individual (CAD)
Consent form printing	3 pages	135	6		810	7.84884	0.000626604	11.5714	270	2.61628	3.85714	6.98276	0.0676624	0.0997537
Assent form printing	3 pages	135	6		810	7.84884	0.000626604	11.5714	270	2.61628	3.85714	6.98276	0.0676624	0.0997537
Qualitative measure printing	4 pages	135	8		1080	10.4651	0.000835472	15.4286	360	3.48837	5.14286	9.31034	0.0902165	0.133005
Quantitative measure printing	26 pages	270	26		7020	68.0233	0.00543057	100.286	2340	22.6744	33.4286	60.5172	0.586407	0.864532
				Sub-total	9720	94.186	0.00751924	138.857	3240	31.3953	46.2857	83.7931	0.811949	1.19704
					Total cost (KSH)	Total Cost (USD)		Total cost (CAD)	Cost per group of ~40 (KSH)	Cost per group of ~40 (USD)	Cost per group of ~40 (CAD)	Cost per individual (KSH)	Cost per individual (USD)	Cost per individual (CAD)
TOTAL				TOTAL	1292683	12526		18466.9	430894	4175.33	6155.63	11143.8	107.983	159.197

## Sheet: 1. VMMC procedure direct cost
VMMC procedure direct cost for 116 SCY - 30 days
Personnel	Number used	Salary per day for 1 staff member (KSH)	Total staff cost daily (KSH)	Days worked out of 30	Total staff cost over 30 days (KSH)	Total staff cost over 30 days (USD)	% of Total Intervention Cost (USD)	Total staff cost over 30 days (CAD)	Cost per group of ~40 (KSH)	Cost per group of ~40 (USD)	Cost per group of ~40 (CAD)	Cost per individual (KSH)	Cost per individual (USD)	Cost per individual (CAD)
Ampath Staff	All staff were paid a volunteer rate based on their pay grade
Clinical officer	1	1000	1000	6	6000	58.1395	0.0584636	85.7143	2000	19.3798	28.5714	51.7241	0.501203	0.738916
Nurse	1	1000	1000	6	6000	58.1395	0.0584636	85.7143	2000	19.3798	28.5714	51.7241	0.501203	0.738916
Volunteers
Nurse full time	1	1000	1000	6	6000	58.1395	0.0584636	85.7143	2000	19.3798	28.5714	51.7241	0.501203	0.738916
Nurse to assist in VMMC	2	1000	2000	6	12000	116.279	0.116927	171.429	4000	38.7597	57.1429	103.448	1.00241	1.47783
				Sub-total	30000	290.698	0.292318	428.571	10000	96.8992	142.857	258.621	2.50601	3.69458
Equipment	Unit of measure	Quantity Unit purchased	Cost (per quantity unit purchased)		Total cost (KSH)	Total Cost (USD)	% of Total Intervention Cost (USD)	Total cost (CAD)	Cost per group of ~40 (KSH)	Cost per group of ~40 (USD)	Cost per group of ~40 (CAD)	Cost per individual (KSH)	Cost per individual (USD)	Cost per individual (CAD)
Tissue cutting scissors	Pieces	6	360		2160	20.9302	0.0210469	30.8571	720	6.97674	10.2857	18.6207	0.180433	0.26601
Toothed forceps	Pieces	12	300		3600	34.8837	0.0350781	51.4286	1200	11.6279	17.1429	31.0345	0.300722	0.44335
				Sub-total	5760	55.814	0.056125	82.2857	1920	18.6047	27.4286	49.6552	0.481155	0.70936
Supplies	Unit of measure	Quantity Unit purchased	Cost (per quantity unit purchased)		Total cost (KSH)	Total Cost (USD)	% of Total Intervention Cost (USD)	Total cost (CAD)	Cost per group of ~40 (KSH)	Cost per group of ~40 (USD)	Cost per group of ~40 (CAD)	Cost per individual (KSH)	Cost per individual (USD)	Cost per individual (CAD)
Jik	5 litres	6	945		5670	54.9419	0.0552481	81	1890	18.314	27	48.8793	0.473637	0.698276
Cidex disinfectant	5 litres	4	655		2620	25.3876	0.0255291	37.4286	873.333	8.46253	12.4762	22.5862	0.218859	0.32266
Surgical spirit	5 litres	2	900		1800	17.4419	0.0175391	25.7143	600	5.81395	8.57143	15.5172	0.150361	0.221675
Hand sanitizer	250 ml	10	438		4380	42.4419	0.0426784	62.5714	1460	14.1473	20.8571	37.7586	0.365878	0.539409
Tetracycline skin ointment	Tubes	40	20		800	7.75194	0.00779514	11.4286	266.667	2.58398	3.80952	6.89655	0.0668271	0.0985222
5cc syringes (5ml)	100 Pieces	3	275		825	7.99419	0.00803874	11.7857	275	2.66473	3.92857	7.11207	0.0689154	0.101601
Needles G21	100 Pieces	4	120		480	4.65116	0.00467709	6.85714	160	1.55039	2.28571	4.13793	0.0400962	0.0591133
Gauze roll	1.5kg	4	1450		5800	56.2016	0.0565148	82.8571	1933.33	18.7339	27.619	50	0.484496	0.714286
Povidone iodine 10%	5 litres	1	1700		1700	16.4729	0.0165647	24.2857	566.667	5.49096	8.09524	14.6552	0.142007	0.20936
Transpore surgical tape	12 rolls	2	974		1948	18.876	0.0189812	27.8286	649.333	6.29199	9.27619	16.7931	0.162724	0.239901
Surgical gloves 7	50 pieces	4	1100		4400	42.6357	0.0428733	62.8571	1466.67	14.2119	20.9524	37.931	0.367549	0.541872
Clean gloves	100 Pieces	10	290		2900	28.1008	0.0282574	41.4286	966.667	9.36693	13.8095	25	0.242248	0.357143
Chlorhexidine/Cetrimide 1.5/15%	5 litres	2	490		980	9.49612	0.00954905	14	326.667	3.16537	4.66667	8.44828	0.0818631	0.12069
Ibuprofen 400mg	500 Tabs	4	430		1720	16.6667	0.0167596	24.5714	573.333	5.55556	8.19048	14.8276	0.143678	0.211823
Amoxicillin 500mg	500 Tabs	4	1450		5800	56.2016	0.0565148	82.8571	1933.33	18.7339	27.619	50	0.484496	0.714286
Normal saline infusion	500ml	8	45		360	3.48837	0.00350781	5.14286	120	1.16279	1.71429	3.10345	0.0300722	0.044335
Flucloxacillin 250mg	100 Tabs	10	650		6500	62.9845	0.0633355	92.8571	2166.67	20.9948	30.9524	56.0345	0.54297	0.800493
Absorbable sutures	Dozen	135	45		6075	58.8663	0.0591944	86.7857	2025	19.6221	28.9286	52.3707	0.507468	0.748153
Lignocaine and adrenaline	vial	40	39		1560	15.1163	0.0152005	22.2857	520	5.03876	7.42857	13.4483	0.130313	0.192118
Surgical blades size 24	100 pieces	1	400		400	3.87597	0.00389757	5.71429	133.333	1.29199	1.90476	3.44828	0.0334135	0.0492611
Grabacin powder	bottle	90	75		6750	65.407	0.0657715	96.4286	2250	21.8023	32.1429	58.1897	0.563853	0.831281
Mackintosh	Metre	4	850		3400	32.9457	0.0331294	48.5714	1133.33	10.9819	16.1905	29.3103	0.284015	0.418719
				Sub-total	66868	647.946	0.651557	955.257	22289.3	215.982	318.419	576.448	5.58574	8.23498
					Total cost (KSH)	Total Cost (USD)	% of Total Intervention Cost (USD)	Total cost (CAD)	Cost per group of ~40 (KSH)	Cost per group of ~40 (USD)	Cost per group of ~40 (CAD)	Cost per individual (KSH)	Cost per individual (USD)	Cost per individual (CAD)
TOTAL				TOTAL	102628	994.457	1	1466.11	34209.3	331.486	488.705	884.724	8.57291	12.6389

## Sheet: 2. Procedure support cost
VMMC intervention support cost for 116 SCY - 30 days
Personnel	Number used	Salary per day for 1 staff member	Total staff cost daily	Days worked out of 30	Total staff cost over 30 days (KSH)	Total staff cost over 30 days (USD)	% of Total Intervention Cost (USD)	Total staff cost over 30 days (CAD)	Cost per group of ~40 (KSH)	Cost per group of ~40 (USD)	Cost per group of ~40 (CAD)	Cost per individual (KSH)	Cost per individual (USD)	Cost per individual (CAD)
Ampath Staff	All staff were paid a volunteer rate based on their pay grade
PITC counsellor	1	750	750	3	2250	21.8023	0.00225009	32.1429	750	7.26744	10.7143	19.3966	0.187951	0.277094
Social worker	1	1000	1000	30	30000	290.698	0.0300012	428.571	10000	96.8992	142.857	258.621	2.50601	3.69458
Peer navigators	2	500	1000	3	3000	29.0698	0.00300012	42.8571	1000	9.68992	14.2857	25.8621	0.250601	0.369458
Volunteers										0	0	0	0
PITC counsellor	1	1000	1000	3	3000	29.0698	0.00300012	42.8571	1000	9.68992	14.2857	25.8621	0.250601	0.369458
Nurse full time	1	1000	1000	24	24000	232.558	0.024001	342.857	8000	77.5194	114.286	206.897	2.00481	2.95567
General helpers	3	1000	3000	30	90000	872.093	0.0900036	1285.71	30000	290.698	428.571	775.862	7.51804	11.0837
Cooks	3	1000	3000	30	90000	872.093	0.0900036	1285.71	30000	290.698	428.571	775.862	7.51804	11.0837
Security	2	1500	3000	30	90000	872.093	0.0900036	1285.71	30000	290.698	428.571	775.862	7.51804	11.0837
				Sub-total	332250	3219.48	0.332263	4746.43	110750	1073.16	1582.14	2864.22	27.7541	40.9175
Equipment	Unit of measure	Quantity Unit purchased	Cost (per quantity unit purchased)		Total cost (KSH)	Total Cost (USD)	% of Total Intervention Cost (USD)	Total cost (CAD)	Cost per group of ~40 (KSH)	Cost per group of ~40 (USD)	Cost per group of ~40 (CAD)	Cost per individual (KSH)	Cost per individual (USD)	Cost per individual (CAD)
Large skyplast bucket	100 litres	2	650		1300	12.5969	0.00130005	18.5714	433.333	4.19897	6.19048	11.2069	0.108594	0.160099
Electric shaving machine	Pieces	2	4000		8000	77.5194	0.00800032	114.286	2666.67	25.8398	38.0952	68.9655	0.668271	0.985222
				Sub-total	9300	90.1163	0.00930037	132.857	3100	30.0388	44.2857	80.1724	0.776864	1.14532
Supplies	Unit of measure	Quantity Unit purchased	Cost (per quantity unit purchased)		Total cost (KSH)	Total Cost (USD)	% of Total Intervention Cost (USD)	Total cost (CAD)	Cost per group of ~40 (KSH)	Cost per group of ~40 (USD)	Cost per group of ~40 (CAD)	Cost per individual (KSH)	Cost per individual (USD)	Cost per individual (CAD)
Washing powder (omo)	10kg	2	1055		2110	20.4457	0.00211008	30.1429	703.333	6.81525	10.0476	18.1897	0.176256	0.259852
Polythene bags	Pieces	220	7		1540	14.9225	0.00154006	22	513.333	4.97416	7.33333	13.2759	0.128642	0.189655
Tissue paper bales	Bales	4	1400		5600	54.2636	0.00560022	80	1866.67	18.0879	26.6667	48.2759	0.467789	0.689655
Washing basins	Pieces	10	150		1500	14.5349	0.00150006	21.4286	500	4.84496	7.14286	12.931	0.125301	0.184729
Bar soap	Box of 25	3	2850		8550	82.8488	0.00855034	122.143	2850	27.6163	40.7143	73.7069	0.714214	1.05296
Petroleum jelly	Pieces	200	25		5000	48.4496	0.0050002	71.4286	1666.67	16.1499	23.8095	43.1034	0.417669	0.615764
Nail clipper	Pieces	5	60		300	2.90698	0.000300012	4.28571	100	0.968992	1.42857	2.58621	0.0250601	0.0369458
Plastic cups	Pieces	100	15		1500	14.5349	0.00150006	21.4286	500	4.84496	7.14286	12.931	0.125301	0.184729
Plastic plates	Pieces	100	18		1800	17.4419	0.00180007	25.7143	600	5.81395	8.57143	15.5172	0.150361	0.221675
Plastic spoons	Pieces	100	7		700	6.78295	0.000700028	10	233.333	2.26098	3.33333	6.03448	0.0584737	0.0862069
California mattress	Pieces	50	350		17500	169.574	0.0175007	250	5833.33	56.5245	83.3333	150.862	1.46184	2.15517
Bedsheets	Pairs	100	380		38000	368.217	0.0380015	542.857	12666.7	122.739	180.952	327.586	3.17428	4.6798
Bath towel	Pieces	120	300		36000	348.837	0.0360014	514.286	12000	116.279	171.429	310.345	3.00722	4.4335
Face towel	Pieces	170	40		6800	65.8915	0.00680027	97.1429	2266.67	21.9638	32.381	58.6207	0.56803	0.837438
Toothbrush	Pieces	144	30		4320	41.8605	0.00432017	61.7143	1440	13.9535	20.5714	37.2414	0.360866	0.53202
Toothpaste	Pieces	170	35		5950	57.655	0.00595024	85	1983.33	19.2183	28.3333	51.2931	0.497026	0.732759
Plastic open shoes	Pairs	135	160		21600	209.302	0.0216009	308.571	7200	69.7674	102.857	186.207	1.80433	2.6601
Round neck open t-shirts	Pieces	265	130		34450	333.818	0.0344514	492.143	11483.3	111.273	164.048	296.983	2.87774	4.24261
Shorts	Pieces	240	600		144000	1395.35	0.144006	2057.14	48000	465.116	685.714	1241.38	12.0289	17.734
Underwear	Pieces	132	45		5940	57.5581	0.00594024	84.8571	1980	19.186	28.2857	51.2069	0.496191	0.731527
				Sub-total	343160	3325.19	0.343174	4902.29	114387	1108.4	1634.1	2958.28	28.6655	42.2611
Rent					For 30 day period (KSH)	Total Cost (USD)	% of Total Intervention Cost (USD)	For 30 day period (CAD)	Cost per group of ~40 (KSH)	Cost per group of ~40 (USD)	Cost per group of ~40 (CAD)	Cost per individual (KSH)	Cost per individual (USD)	Cost per individual (CAD)
Rent of site					60000	581.395	0.0600024	857.143	20000	193.798	285.714	500	4.84496	7.14286
				Sub-total	60000	581.395	0.0600024	857.143	20000	193.798	285.714	517.241	5.01203	7.38916
Food					For 30 day period (KSH)	Total Cost (USD)	% of Total Intervention Cost (USD)	For 30 day period (CAD)	Cost per group of ~40 (KSH)	Cost per group of ~40 (USD)	Cost per group of ~40 (CAD)	Cost per individual (KSH)	Cost per individual (USD)	Cost per individual (CAD)
External catering					203250	1969.48	0.203258	2903.57	67750	656.492	967.857	1752.16	16.9782	25.0308
Firewood					20000	193.798	0.0200008	285.714	6666.67	64.5995	95.2381	172.414	1.67068	2.46305
				Sub-total	223250	2163.28	0.223259	3189.29	74416.7	721.092	1063.1	1924.57	18.6489	27.4938
Transport	Number transported	Cost per journey	Journeys made		Total cost (KSH)	Total Cost (USD)	% of Total Intervention Cost (USD)	For 30 day period (CAD)	Cost per group of ~40 (KSH)	Cost per group of ~40 (USD)	Cost per group of ~40 (CAD)	Cost per individual (KSH)	Cost per individual (USD)	Cost per individual (CAD)
Transport SCY to and from location	120	50	2		12000	116.279	0.0120005	171.429	4000	0	57.1429	103.448	1.00241	1.47783
Pick-up for transporting materials		2000	10		20000	193.798	0.0200008	285.714	6666.67	0	95.2381	172.414	1.67068	2.46305
				Sub-total	32000	310.078	0.0320013	457.143	10666.7	0	152.381	275.862	2.67308	3.94089
					Total cost (KSH)	Total Cost (USD)	% of Total Intervention Cost (USD)	For 30 day period (CAD)	Cost per group of ~40 (KSH)	Cost per group of ~40 (USD)	Cost per group of ~40 (CAD)	Cost per individual (KSH)	Cost per individual (USD)	Cost per individual (CAD)
TOTAL				TOTAL	999960	9689.53	1	14285.1	333320	3229.84	4761.71	8620.34	83.5305	123.148

## Sheet: 3. Education cost
VMMC intervention education cost for 116 SCY - 30 days
Personnel	Number used	Salary per day for 1 volunteer	Total staff cost daily	Days worked out of 30	Total staff cost over 30 days (KSH)	Total staff cost over 30 days (USD)	% of Total Intervention Cost (USD)	Total staff cost over 30 days (CAD)	Cost per group of ~40 (KSH)	Cost per group of ~40 (USD)	Cost per group of ~40 (CAD)	Cost per individual (KSH)	Cost per individual (USD)	Cost per individual (CAD)
Mentors	4	1000	4000	30	120000	1162.79	0.712695	1714.29	40000	387.597	571.429	1034.48	10.0241	14.7783
				Sub-total	120000	1162.79	0.712695	1714.29	40000	387.597	571.429	1034.48	10.0241	14.7783
						0	0			0			0
Education and paperwork	Unit of measure	Quantity Unit purchased	Cost (per quantity unit purchased)		Total cost (KSH)	Total Cost (USD)	% of Total Intervention Cost (USD)	Total cost (CAD)	Cost per group of ~40 (KSH)	Cost per group of ~40 (USD)	Cost per group of ~40 (CAD)	Cost per individual (KSH)	Cost per individual (USD)	Cost per individual (CAD)
Flip chart stand	Pieces	1	9500		9500	92.0543	0.0564217	135.714	3166.67	30.6848	45.2381	81.8966	0.793571	1.16995
Flip chart	Pieces	1	350		350	3.39147	0.00207869	5	116.667	1.13049	1.66667	3.01724	0.0292368	0.0431034
Whiteboard marker	Packet	1	65		65	0.629845	0.000386043	0.928571	21.6667	0.209948	0.309524	0.560345	0.0054297	0.00800493
Education manual printing	38 pages	20	165		3300	31.9767	0.0195991	47.1429	1100	10.6589	15.7143	28.4483	0.275662	0.406404
Printing paper	Ream	1	360		360	3.48837	0.00213808	5.14286	120	1.16279	1.71429	3.10345	0.0300722	0.044335
				Sub-total	13575	131.541	0.0806236	193.929	4525	43.8469	64.6429	117.026	1.13397	1.6718
Graduation offerings	Unit of measure	Quantity Unit purchased	Cost (per quantity unit purchased)		Total cost (KSH)	Total Cost (USD)	% of Total Intervention Cost (USD)	Total cost (CAD)	Cost per group of ~40 (KSH)	Cost per group of ~40 (USD)	Cost per group of ~40 (CAD)	Cost per individual (KSH)	Cost per individual (USD)	Cost per individual (CAD)
Personalised beaded bracelets	Pieces	120	200		24000	232.558	0.142539	342.857	8000	77.5194	114.286	206.897	2.00481	2.95567
Phrase printed onto t-shirt	Pieces	120	90		10800	104.651	0.0641425	154.286	3600	34.8837	51.4286	93.1034	0.902165	1.33005
				Sub-total	34800	337.209	0.206682	497.143	11600	112.403	165.714	300	2.90698	4.28571
					Total cost (KSH)	Total Cost (USD)	% of Total Intervention Cost (USD)	Total cost (CAD)	Cost per group of ~40 (KSH)	Cost per group of ~40 (USD)	Cost per group of ~40 (CAD)	Cost per individual (KSH)	Cost per individual (USD)	Cost per individual (CAD)
TOTAL				TOTAL	168375	1631.54	1	2405.36	56125	543.847	801.786	1451.51	14.065	20.7358

## Sheet: 4. Direct research cost
VMMC intervention direct research cost for 116 SCY - 30 days
Personnel	Number used	Salary per day for 1 staff member	Total staff cost daily	Days worked out of 30	Total staff cost over 30 days (KSH)	Total staff cost over 30 days (USD)	% of Total Intervention Cost (USD)	Total staff cost over 30 days (CAD)	Cost per group of ~40 (KSH)	Cost per group of ~40 (USD)	Cost per group of ~40 (CAD)	Cost per individual (KSH)	Cost per individual (USD)	Cost per individual (CAD)
Social workers	2	1000	2000	6	12000	116.279	0.552486	171.429	4000	38.7597	57.1429	103.448	1.00241	1.47783
				Sub-total	12000	116.279	0.552486	171.429	4000	38.7597	57.1429	103.448	1.00241	1.47783
Research paperwork	Unit of measure	Quantity Unit purchased	Cost (per quantity unit purchased)		Total cost (KSH)	Total Cost (USD)	% of Total Intervention Cost (USD)	Total cost (CAD)	Cost per group of ~40 (KSH)	Cost per group of ~40 (USD)	Cost per group of ~40 (CAD)	Cost per individual (KSH)	Cost per individual (USD)	Cost per individual (CAD)
Consent form printing	3 pages	135	6		810	7.84884	0.0372928	11.5714	270	2.61628	3.85714	6.98276	0.0676624	0.0997537
Assent form printing	3 pages	135	6		810	7.84884	0.0372928	11.5714	270	2.61628	3.85714	6.98276	0.0676624	0.0997537
Qualitative measure printing	4 pages	135	8		1080	10.4651	0.0497238	15.4286	360	3.48837	5.14286	9.31034	0.0902165	0.133005
Quantitative measure printing	26 pages	270	26		7020	68.0233	0.323204	100.286	2340	22.6744	33.4286	60.5172	0.586407	0.864532
				Sub-total	9720	94.186	0.447514	138.857	3240	31.3953	46.2857	83.7931	0.811949	1.19704
					Total cost (KSH)	Total Cost (USD)	% of Total Intervention Cost (USD)	Total cost (CAD)	Cost per group of ~40 (KSH)	Cost per group of ~40 (USD)	Cost per group of ~40 (CAD)	Cost per individual (KSH)	Cost per individual (USD)	Cost per individual (CAD)
TOTAL				TOTAL	21720	210.465		310.286	7240	70.155	103.429	187.241	1.81435	2.67488

## Sheet: Cost per DALY Averted
Parameters	Value	*Sources for paramters are included in Table 1.
VMMC Effectiveness (%)	0.6
DALYS Saved/per HIV infection averted	7
2013 HIV Incidence = Uasin Gishu County	0.011
2015 HIV Incidence = Nyanza County	0.02
# SCY in Kenya (male and female)	300000
Overall HIV prevalence in males, 15-24 yrs	0.0312
# Male SCY in Kenya (.497%)	149100
Current HIV prevalence in Male SCY estimated at 3.12%	4651.92
# HIV uninfected Male SCY	149100
HIV Incidence per Year, with and without VMMC (10 year scale-up)							HIV Incidence per Year, with and without VMMC (5 year scale-up)
	# of new HIV infections w/ no VMMC @ 2% annual incidence	SCY uninfected, no VMMC		# of new HIV infections w/ VMMC @ 2% annual incidence	SCY uninfected, with VMMC			# of new HIV infections w/ no VMMC @ 2% annual incidence	SCY uninfected, no VMMC		# of new HIV infections w/ VMMC @ 2% annual incidence	SCY uninfected, with VMMC
Year 1	2982	146118		1192.8	147907		Year 1	2982	146118		1192.8	147907
Year 2	2922.36	143196		1168.94	146738		Year 2	2922.36	143196		1168.94	146738
Year 3	2863.91	140332		1145.57	145593		Year 3	2863.91	140332		1145.57	145593
Year 4	2806.63	137525		1122.65	144470		Year 4	2806.63	137525		1122.65	144470
Year 5	2750.5	134775		1100.2	143370		Year 5	2750.5	134775		1100.2	143370
Year 6	2695.49	132079		1078.2	142292		Total new infections over 5 years at constant 2% incidence	14325.4			5730.16
Year 7	2641.58	129438		1056.63	141235
Year 8	2588.75	126849		1035.5	140200
Year 9	2536.98	124312		1014.79	139185
Year 10	2486.24	121826		994.494	138190
Total new infections over 10 years at constant 2% incidence	27274.4			10909.8
# Averted infections over 10 years w/ VMMC	16364.7						# Averted infections over 5 years w/ VMMC	8595.25
1 HIV Infection averted = 7 DALYs saved				% VMMC coverage, uninfected SCY			1 HIV Infection averted = 7 DALYs saved
# DALYS saved over 10 years with VMMC	114553			0.4	59640		# DALYS saved over 5 years with VMMC	60166.7
				0.548	81706.8
Cost per VMMC procedure	108	(Vary by procedure cost)		0.75	111825		Cost per VMMC procedure	108	(Vary by procedure cost)
Number of VMMC procedures	59640	(Vary by uninfected SCY)		0.85	126735		Number of VMMC procedures	149100	(Vary by uninfected SCY)
				0.9	134190
Cost of treatment	6441120			1	149100		Cost of treatment	16102800
Cost per DALY averted	56.2285	(Varies by cost of treatment)					Cost per DALY averted	267.636	(Varies by cost of treatment)
